# Supplementary material for: Can Delta Radiomics Improve the Prediction of Best Overall Response, Progression-Free Survival, and Overall Survival of Melanoma Patients Treated with Immune Checkpoint Inhibitors?
Source: Cancers (Basel). 2024 Jul 26;16(15):2669. doi: 10.3390/cancers16152669 (PMC11312160; doi:10.3390/cancers16152669)
Supplement: Supplementary file 1 [file cancers-16-02669-s001.zip]

Archive with 1 entries (1 files):
- cancers-3085522-supplementary.pdf
